# Supplementary material for: Liquid Biopsy-Based Metabolomics in Epithelial Ovarian Cancer: Challenges, Methodological Advances and Translational Considerations
Source: Diagnostics (Basel). 2026 Jun 25;16(13):1983. doi: 10.3390/diagnostics16131983 (PMC13360296; doi:10.3390/diagnostics16131983)
Supplement: Supplementary file 1 [file diagnostics-16-01983-s001.zip]

Archive with 1 entries (1 files):
- diagnostics-4247784-supplementary.pdf
